# Supplementary material for: Genome-Wide Association of Proprotein Convertase Subtilisin/Kexin Type 9 Plasma Levels in the ELSA-Brasil Study
Source: Front Genet. 2021 Sep 29;12:728526. doi: 10.3389/fgene.2021.728526 (PMC8514075; doi:10.3389/fgene.2021.728526)
Supplement: Supplementary file 1 [file Data_Sheet_1.CSV]

MarkerName	P.value
chr12:5109095	5.97E-09
chr13:90188022	2.00E-08
chr12:5108422	3.54E-08
chr9:113501372	7.18E-08
chr7:105335698	7.77E-08
chr7:105336616	7.77E-08
chr1:52497077	1.03E-07
chr1:52628449	3.35E-07
chr1:95781754	4.28E-07
chr7:105333050	4.49E-07
chr14:35659171	4.91E-07
chr14:35660269	4.91E-07
chr18:34790416	5.24E-07
chr1:95769375	6.11E-07
chr1:95781171	6.42E-07
chr1:95781217	6.42E-07
chr14:35630562	6.64E-07
chr9:113521726	7.12E-07
chr9:113521731	7.12E-07
chr1:206911203	8.80E-07
chr7:105339909	1.03E-06
chr1:95781632	1.06E-06
chr9:113522214	1.08E-06
chr9:113522215	1.08E-06
chr12:5104613	1.19E-06
chr9:113521211	1.22E-06
chr14:35654492	1.27E-06
chr9:113522193	1.31E-06
chr22:45328225	1.32E-06
chr22:45334356	1.32E-06
chr1:245990695	1.35E-06
chr1:52424121	1.37E-06
chr1:3222706	1.41E-06
chr14:35644943	1.45E-06
chr7:105334933	1.46E-06
chr7:105340497	1.57E-06
chr2:223823654	1.74E-06
chr14:35697305	1.84E-06
chr10:79911405	1.95E-06
chr10:79914190	1.95E-06
chr4:182424423	1.97E-06
chr14:35615460	2.03E-06
chr14:35618421	2.03E-06
chr14:35622017	2.03E-06
chr14:35622348	2.03E-06
chr14:35624164	2.03E-06
chr14:35624177	2.03E-06
chr1:52394450	2.12E-06
chr1:52430419	2.12E-06
chr14:35670950	2.15E-06
chr1:245999949	2.18E-06
chr1:239139748	2.26E-06
chr3:59592251	2.33E-06
chr7:105339243	2.33E-06
chr14:35671686	2.44E-06
chr5:110554889	2.69E-06
chr14:35692080	2.74E-06
chr2:219707562	2.78E-06
chr8:13723728	2.85E-06
chr2:223862754	2.87E-06
chr1:89808387	2.98E-06
chr3:176974199	3.10E-06
chr20:59185687	3.33E-06
chr3:111250662	3.40E-06
chr3:111252437	3.40E-06
chr2:223826312	3.41E-06
chr22:36302861	3.45E-06
chr14:35605567	3.49E-06
chr14:35684652	3.68E-06
chr11:19585715	3.87E-06
chr11:19585737	3.87E-06
chr11:98929840	3.89E-06
chr9:89103182	3.90E-06
chr2:223852353	3.91E-06
chr11:19589884	3.96E-06
chr20:19580902	4.16E-06
chr14:35666670	4.30E-06
chr10:64849276	4.51E-06
chr2:223823132	4.58E-06
chr1:3221621	4.61E-06
chr13:101592182	4.63E-06
chr17:47577348	4.68E-06
chr14:35698034	4.73E-06
chr14:35680864	4.80E-06
chr16:75315299	4.91E-06
chr14:35554376	5.31E-06
chr11:19586632	5.53E-06
chr13:101595528	5.55E-06
chr11:34761244	5.59E-06
chr11:34763089	5.59E-06
chr11:34766067	5.59E-06
chr11:34770511	5.59E-06
chr1:3215632	5.65E-06
chr9:113504828	5.68E-06
chr1:52795471	5.70E-06
chr14:35528267	5.94E-06
chr14:35530468	5.94E-06
chr14:35530628	5.94E-06
chr14:35533647	5.94E-06
chr14:35534073	5.94E-06
chr12:120426826	5.95E-06
chr1:3223533	5.97E-06
chr1:52438632	5.98E-06
chr1:52445304	5.98E-06
chr1:52449695	5.98E-06
chr1:52452043	5.98E-06
chr1:52457366	5.98E-06
chr1:52482547	5.98E-06
chr1:52486163	5.98E-06
chr1:52495523	5.98E-06
chr1:52496245	5.98E-06
chr1:52500415	5.98E-06
chr1:52501538	5.98E-06
chr1:52502047	5.98E-06
chr1:52502385	5.98E-06
chr1:52502715	5.98E-06
chr9:113506998	6.12E-06
chr1:52462920	6.17E-06
chr1:52473480	6.17E-06
chr14:35701155	6.22E-06
chr14:35709273	6.22E-06
chr20:2351348	6.27E-06
chr20:2351372	6.27E-06
chr2:223819528	6.29E-06
chr3:72441389	6.40E-06
chr15:85437229	6.52E-06
chr14:35597889	6.55E-06
chr8:91911335	6.62E-06
chr11:19592013	6.65E-06
chr11:19594992	6.65E-06
chr11:19595019	6.65E-06
chr1:108577931	6.71E-06
chr1:108587369	6.71E-06
chr9:113504910	6.91E-06
chr19:37330613	6.91E-06
chr12:112015259	7.06E-06
chr12:112022352	7.06E-06
chr12:112023011	7.06E-06
chr12:112023683	7.06E-06
chr8:121672166	7.17E-06
chr20:2351363	7.19E-06
chr1:3217151	7.19E-06
chr1:52519235	7.36E-06
chr1:52530757	7.36E-06
chr1:52532374	7.36E-06
chr1:52535322	7.36E-06
chr1:52556465	7.36E-06
chr1:52557649	7.36E-06
chr1:52561484	7.36E-06
chr1:52564413	7.36E-06
chr1:52570159	7.36E-06
chr1:52571138	7.36E-06
chr1:52580393	7.36E-06
chr1:52603190	7.36E-06
chr1:52634009	7.36E-06
chr1:52636779	7.36E-06
chr12:112014051	7.48E-06
chr14:35724490	7.60E-06
chr1:3225940	7.62E-06
chr8:29919220	8.05E-06
chr1:3224210	8.12E-06
chr14:35556498	8.19E-06
chr11:79611848	8.28E-06
chr2:219699438	8.29E-06
chr2:219702511	8.29E-06
chr2:219705439	8.29E-06
chr2:219705618	8.29E-06
chr1:231968283	8.39E-06
chr1:231968285	8.39E-06
chr2:223843894	8.39E-06
chr14:35567236	8.42E-06
chr14:35570257	8.42E-06
chr14:35575225	8.42E-06
chr14:35590404	8.42E-06
chr2:223873412	8.43E-06
chr19:37322252	8.44E-06
chr9:77466900	8.45E-06
chr22:48592346	8.56E-06
chr1:52265383	8.58E-06
chr14:35545938	8.77E-06
chr12:5109365	8.77E-06
chr19:37326284	8.81E-06
chr19:37331614	8.81E-06
chr19:37337945	8.81E-06
chr19:37338864	8.81E-06
chr20:2348149	8.88E-06
chr14:35711798	8.89E-06
chr20:56174425	8.94E-06
chr19:37250514	9.00E-06
chr10:15095122	9.04E-06
chr13:101578098	9.27E-06
chr1:3212946	9.49E-06
chr14:35572042	9.53E-06
chr1:52431928	9.60E-06
chr1:52365933	9.65E-06
chr1:52371075	9.65E-06
chr1:52372075	9.65E-06
chr1:52372670	9.65E-06
chr1:52372769	9.65E-06
chr19:12151702	9.70E-06
chr14:35645268	9.74E-06
chr12:120418716	9.77E-06
chr12:111994852	9.80E-06
chr14:35551875	9.92E-06
chr4:14875371	9.94E-06
chr11:79611172	1.01E-05
chr1:47016761	1.02E-05
chr19:20136417	1.05E-05
chr18:34824014	1.08E-05
chr14:50628617	1.09E-05
chr1:46649046	1.09E-05
chr15:63050304	1.10E-05
chr12:111972924	1.11E-05
chr12:111983754	1.11E-05
chr12:111985267	1.11E-05
chr12:111985622	1.11E-05
chr12:111993712	1.11E-05
chr12:112001394	1.11E-05
chr12:112003771	1.11E-05
chr1:52405972	1.13E-05
chr1:52408635	1.13E-05
chr1:52423277	1.13E-05
chr22:36494827	1.15E-05
chr8:26847823	1.17E-05
chr8:26849975	1.17E-05
chr8:26850021	1.17E-05
chr2:223856701	1.18E-05
chr13:101580519	1.19E-05
chr11:34702703	1.20E-05
chr5:159787106	1.21E-05
chr9:89081932	1.23E-05
chr19:20136378	1.24E-05
chr7:43241524	1.24E-05
chr8:1768969	1.25E-05
chr8:28881328	1.25E-05
chr8:28898433	1.25E-05
chr5:54778053	1.26E-05
chr22:49062501	1.28E-05
chr7:24344323	1.28E-05
chr7:24344367	1.28E-05
chr4:14874138	1.28E-05
chr4:14874202	1.28E-05
chr4:14874204	1.28E-05
chr4:14874376	1.28E-05
chr4:14875071	1.28E-05
chr4:14875073	1.28E-05
chr4:14875327	1.28E-05
chr4:14875558	1.28E-05
chr12:5108470	1.29E-05
chr11:98929859	1.34E-05
chr9:89097497	1.34E-05
chr1:52518164	1.34E-05
chr1:52531886	1.34E-05
chr1:52552637	1.34E-05
chr1:52563995	1.34E-05
chr1:52599668	1.34E-05
chr13:96260763	1.35E-05
chr19:37344212	1.36E-05
chr5:59246431	1.37E-05
chr10:79933710	1.39E-05
chr4:5437288	1.39E-05
chr18:37702482	1.39E-05
chr5:20656249	1.43E-05
chr8:30015536	1.43E-05
chr11:40105829	1.44E-05
chr10:79919556	1.45E-05
chr7:18406522	1.47E-05
chr12:111967002	1.50E-05
chr12:111991593	1.50E-05
chr4:95673181	1.50E-05
chr14:35709009	1.51E-05
chr15:63053679	1.53E-05
chr6:152906407	1.53E-05
chr9:113506511	1.54E-05
chr8:85082676	1.55E-05
chr10:97914844	1.55E-05
chr8:142247741	1.56E-05
chr8:1768477	1.58E-05
chr8:1768639	1.58E-05
chr8:1768671	1.58E-05
chr8:1768778	1.58E-05
chr1:89827661	1.58E-05
chr8:30014180	1.58E-05
chr1:52307905	1.58E-05
chr1:3212314	1.60E-05
chr14:42477049	1.60E-05
chr13:96258410	1.63E-05
chr10:64871804	1.63E-05
chr13:111953903	1.65E-05
chr1:52448428	1.65E-05
chr1:52488712	1.65E-05
chr2:7573571	1.66E-05
chr2:7573814	1.66E-05
chr11:20518208	1.67E-05
chr19:47034124	1.68E-05
chr11:79611270	1.71E-05
chr14:67708954	1.71E-05
chr4:14872132	1.73E-05
chr4:14872639	1.73E-05
chr4:14872790	1.73E-05
chr4:14872983	1.73E-05
chr4:14873001	1.73E-05
chr4:14873110	1.73E-05
chr4:14873154	1.73E-05
chr4:14873287	1.73E-05
chr4:14873514	1.73E-05
chr4:14873522	1.73E-05
chr4:14873538	1.73E-05
chr4:14873849	1.73E-05
chr4:14873918	1.73E-05
chr12:111929130	1.73E-05
chr7:108064723	1.74E-05
chr7:108064917	1.74E-05
chr7:108065366	1.74E-05
chr7:108065431	1.74E-05
chr7:108065795	1.74E-05
chr7:108066166	1.74E-05
chr7:108066193	1.74E-05
chr7:108066397	1.74E-05
chr7:108066656	1.74E-05
chr7:108067188	1.74E-05
chr7:108067624	1.74E-05
chr7:108067633	1.74E-05
chr7:108067650	1.74E-05
chr7:108067710	1.74E-05
chr7:108067728	1.74E-05
chr7:108068167	1.74E-05
chr7:108068413	1.74E-05
chr7:108068573	1.74E-05
chr7:108068689	1.74E-05
chr7:108069039	1.74E-05
chr8:26947112	1.77E-05
chr3:123688743	1.78E-05
chr3:123689576	1.78E-05
chr6:169284201	1.80E-05
chr2:208365341	1.81E-05
chr4:120900835	1.81E-05
chr4:120900945	1.81E-05
chr4:120902014	1.81E-05
chr4:120904461	1.81E-05
chr4:120905344	1.81E-05
chr4:120906144	1.81E-05
chr4:120906216	1.81E-05
chr4:120906687	1.81E-05
chr4:120907394	1.81E-05
chr4:120909124	1.81E-05
chr4:120909542	1.81E-05
chr4:120910182	1.81E-05
chr4:120914306	1.81E-05
chr4:120936507	1.81E-05
chr4:120940327	1.81E-05
chr11:34739511	1.81E-05
chr11:34759065	1.81E-05
chr12:132358518	1.82E-05
chr14:35677334	1.82E-05
chr5:104850123	1.82E-05
chr13:66724090	1.83E-05
chr2:7574044	1.84E-05
chr2:7574454	1.84E-05
chr4:180400897	1.86E-05
chr10:97900445	1.88E-05
chr10:97941732	1.88E-05
chr8:1771012	1.88E-05
chr8:1774699	1.88E-05
chr8:1774948	1.88E-05
chr8:1768854	1.88E-05
chr8:1769049	1.88E-05
chr8:1769203	1.88E-05
chr8:1769211	1.88E-05
chr8:1769217	1.88E-05
chr8:1769383	1.88E-05
chr8:1769470	1.88E-05
chr8:1769695	1.88E-05
chr8:1769948	1.88E-05
chr8:1769969	1.88E-05
chr8:1769970	1.88E-05
chr8:1770066	1.88E-05
chr8:1770162	1.88E-05
chr8:1770173	1.88E-05
chr8:1770191	1.88E-05
chr8:1770256	1.88E-05
chr8:1770445	1.88E-05
chr8:1770462	1.88E-05
chr8:1770574	1.88E-05
chr8:1770763	1.88E-05
chr8:1770797	1.88E-05
chr8:1770950	1.88E-05
chr12:120420271	1.89E-05
chr12:120432985	1.89E-05
chr5:29597504	1.90E-05
chr16:59671648	1.90E-05
chr10:79915397	1.91E-05
chr9:77467237	1.92E-05
chr7:108068834	1.94E-05
chr9:84080908	1.94E-05
chr7:108067755	1.94E-05
chr8:29921662	1.95E-05
chr8:29923350	1.95E-05
chr2:177485851	1.95E-05
chr8:29926929	1.96E-05
chr8:29926935	1.96E-05
chr8:29934441	1.96E-05
chr8:30029466	1.97E-05
chr8:30032148	1.97E-05
chr9:7395669	1.99E-05
chr8:29925514	1.99E-05
chr20:8471894	1.99E-05
chr12:111943536	1.99E-05
chr19:37326612	2.00E-05
chr19:37333643	2.00E-05
chr11:79612035	2.01E-05
chr4:95664228	2.02E-05
chr10:64863561	2.02E-05
chr12:111912584	2.02E-05
chr12:111923417	2.02E-05
chr12:111928494	2.02E-05
chr12:111928933	2.02E-05
chr12:111928972	2.02E-05
chr13:111933098	2.02E-05
chr11:1029135	2.03E-05
chr8:130801772	2.03E-05
chr11:965671	2.03E-05
chr11:970643	2.03E-05
chr11:970818	2.03E-05
chr1:226595948	2.07E-05
chr10:79921736	2.07E-05
chr19:37259599	2.07E-05
chr19:37264190	2.07E-05
chr6:148562917	2.08E-05
chr9:113495916	2.08E-05
chr11:79615704	2.10E-05
chr11:79619900	2.10E-05
chr8:26940968	2.10E-05
chr1:231972217	2.11E-05
chr12:111894287	2.11E-05
chr7:24346361	2.12E-05
chr1:52754710	2.12E-05
chr1:52762833	2.12E-05
chr1:52771819	2.12E-05
chr3:176963333	2.13E-05
chr4:136727303	2.14E-05
chr5:103775056	2.16E-05
chr9:136477363	2.16E-05
chr9:136478170	2.16E-05
chr10:64857043	2.16E-05
chr15:101146397	2.16E-05
chr7:51905302	2.17E-05
chr4:157895459	2.17E-05
chr14:42477256	2.20E-05
chr2:7574180	2.20E-05
chr2:7574270	2.20E-05
chr2:7574286	2.20E-05
chr2:7574421	2.20E-05
chr18:39216655	2.21E-05
chr8:30021509	2.22E-05
chr6:169258542	2.22E-05
chr4:95669710	2.23E-05
chr10:64851294	2.23E-05
chr11:34719318	2.26E-05
chr13:52567283	2.27E-05
chr9:89088066	2.27E-05
chr7:96098996	2.31E-05
chr1:46612106	2.31E-05
chr19:38937863	2.36E-05
chr3:108457818	2.36E-05
chr6:86069310	2.36E-05
chr10:64865801	2.37E-05
chr20:2355963	2.37E-05
chr2:133782395	2.38E-05
chr17:51636704	2.38E-05
chr5:8271866	2.38E-05
chr13:111958666	2.40E-05
chr22:49062541	2.40E-05
chr11:37425786	2.42E-05
chr10:64861350	2.45E-05
chr10:64861858	2.45E-05
chr10:64862648	2.45E-05
chr9:77468100	2.46E-05
chr9:77468128	2.46E-05
chr9:77468636	2.46E-05
chr20:57679434	2.46E-05
chr22:49062545	2.47E-05
chr3:117314293	2.47E-05
chr9:130097842	2.48E-05
chr3:176968359	2.48E-05
chr1:156549872	2.54E-05
chr3:12862593	2.56E-05
chr4:8604991	2.56E-05
chr2:223853013	2.56E-05
chr4:183863555	2.57E-05
chr1:58933830	2.57E-05
chr20:40141857	2.59E-05
chr4:787487	2.59E-05
chr20:2347487	2.59E-05
chr20:2347742	2.59E-05
chr12:120471144	2.60E-05
chr7:96104281	2.61E-05
chr7:96106285	2.61E-05
chr3:63615699	2.63E-05
chr10:79925525	2.64E-05
chr13:96253315	2.65E-05
chr20:22310460	2.66E-05
chr20:22310627	2.66E-05
chr20:22310754	2.66E-05
chr20:22310781	2.66E-05
chr20:22311440	2.66E-05
chr10:133829734	2.67E-05
chr11:34688538	2.67E-05
chr16:59672792	2.67E-05
chr2:825247	2.67E-05
chr7:96077048	2.69E-05
chr20:57762732	2.70E-05
chr10:133825230	2.72E-05
chr13:108694174	2.72E-05
chr13:108694311	2.72E-05
chr12:111857487	2.73E-05
chr1:14776392	2.74E-05
chr7:96102069	2.74E-05
chr4:5430450	2.75E-05
chr4:136720897	2.75E-05
chr4:136722386	2.75E-05
chr3:176967872	2.76E-05
chr4:143336752	2.76E-05
chr6:29753348	2.78E-05
chr18:34460066	2.78E-05
chr1:231968509	2.78E-05
chr2:208362369	2.78E-05
chr20:22309620	2.79E-05
chr20:22309694	2.79E-05
chr7:96093898	2.80E-05
chr8:1736203	2.81E-05
chr7:26649040	2.81E-05
chr7:26652937	2.81E-05
chr2:824500	2.83E-05
chr17:20068544	2.83E-05
chr17:20071560	2.83E-05
chr17:20078221	2.83E-05
chr10:64870338	2.83E-05
chr2:825830	2.84E-05
chr10:64862453	2.85E-05
chr4:180721775	2.85E-05
chr6:86071160	2.85E-05
chr1:89765367	2.86E-05
chr1:89766643	2.86E-05
chr10:64869942	2.86E-05
chr12:111939547	2.87E-05
chr2:29659790	2.88E-05
chr20:22309353	2.88E-05
chr4:145321661	2.88E-05
chr7:33767012	2.89E-05
chr18:64613157	2.90E-05
chr18:64615188	2.90E-05
chr4:136701956	2.92E-05
chr7:96649118	2.94E-05
chr4:95673067	2.94E-05
chr12:111886967	2.95E-05
chr2:7573798	2.96E-05
chr19:47030432	2.97E-05
chr6:169260165	2.97E-05
chr9:89077084	2.98E-05
chr8:91897088	2.98E-05
chr19:47030044	3.00E-05
chr22:41421874	3.00E-05
chr12:32163574	3.02E-05
chr10:128391771	3.04E-05
chr1:89767629	3.04E-05
chr1:89822092	3.05E-05
chr20:19579531	3.06E-05
chr1:156329022	3.07E-05
chr14:67693101	3.07E-05
chr1:206813474	3.08E-05
chr1:231965989	3.08E-05
chr3:102192047	3.10E-05
chr12:111861436	3.10E-05
chr12:111892685	3.10E-05
chr12:32808420	3.10E-05
chr6:44449216	3.10E-05
chr13:96269161	3.12E-05
chr20:22311512	3.12E-05
chr8:130800322	3.13E-05
chr10:79914171	3.13E-05
chr10:79918021	3.13E-05
chr10:79918865	3.13E-05
chr8:26861280	3.14E-05
chr8:26863596	3.14E-05
chr3:63615834	3.15E-05
chr20:2348128	3.15E-05
chr20:2348441	3.15E-05
chr20:2348882	3.15E-05
chr20:2348892	3.15E-05
chr9:84151583	3.16E-05
chr13:104419292	3.16E-05
chr11:1960186	3.16E-05
chr2:177485641	3.17E-05
chr20:2347708	3.17E-05
chr8:26852142	3.18E-05
chr4:136724172	3.18E-05
chr4:136725946	3.18E-05
chr4:136728697	3.18E-05
chr4:136730469	3.18E-05
chr4:136731893	3.18E-05
chr4:136732192	3.18E-05
chr4:136733037	3.18E-05
chr18:75093604	3.19E-05
chr18:75094540	3.19E-05
chr22:27751153	3.19E-05
chr1:52374876	3.19E-05
chr5:39608417	3.20E-05
chr18:48162633	3.22E-05
chr2:177485843	3.23E-05
chr7:25878869	3.24E-05
chr11:34736248	3.24E-05
chr9:113038043	3.25E-05
chr10:63554526	3.27E-05
chr7:108068217	3.27E-05
chr8:26867544	3.27E-05
chr1:52828059	3.27E-05
chr7:96081911	3.27E-05
chr7:96085345	3.27E-05
chr7:96085717	3.27E-05
chr7:96089266	3.27E-05
chr7:108072185	3.28E-05
chr7:108073488	3.28E-05
chr7:108074037	3.28E-05
chr7:108074318	3.28E-05
chr7:108074506	3.28E-05
chr7:108074520	3.28E-05
chr12:12607070	3.28E-05
chr7:81123863	3.31E-05
chr8:1767615	3.32E-05
chr8:1767801	3.32E-05
chr13:33069188	3.32E-05
chr7:144828022	3.32E-05
chr13:33067112	3.33E-05
chr14:42464874	3.33E-05
chr5:39446836	3.35E-05
chr1:235145280	3.36E-05
chr8:126478450	3.36E-05
chr8:126479362	3.36E-05
chr7:96080962	3.37E-05
chr12:111911285	3.39E-05
chr12:111919638	3.39E-05
chr12:111932268	3.39E-05
chr20:22309641	3.39E-05
chr20:22310335	3.39E-05
chr20:22311148	3.39E-05
chr13:33195809	3.40E-05
chr1:95746524	3.43E-05
chr8:1774169	3.44E-05
chr1:2883932	3.45E-05
chr6:85874609	3.46E-05
chr10:64866078	3.46E-05
chr1:231956086	3.48E-05
chr20:22309052	3.50E-05
chr20:22309085	3.50E-05
chr13:33065158	3.50E-05
chr4:16031812	3.51E-05
chr2:7574521	3.53E-05
chr2:223831681	3.53E-05
chr1:40893570	3.54E-05
chr14:35444037	3.54E-05
chr2:51663416	3.54E-05
chr11:65544706	3.54E-05
chr22:41502451	3.55E-05
chr20:55744001	3.59E-05
chr8:138613712	3.60E-05
chr3:123633220	3.61E-05
chr2:823405	3.61E-05
chr21:15215957	3.61E-05
chr1:19285249	3.62E-05
chr20:56173128	3.64E-05
chr5:81045122	3.64E-05
chr2:150756064	3.64E-05
chr9:112991510	3.65E-05
chr18:34365214	3.66E-05
chr1:2884587	3.67E-05
chr14:35456995	3.68E-05
chr14:35458745	3.68E-05
chr14:35459680	3.68E-05
chr14:35462019	3.68E-05
chr14:35462870	3.68E-05
chr14:35466584	3.68E-05
chr14:35471354	3.68E-05
chr14:35472126	3.68E-05
chr20:2349454	3.70E-05
chr4:136713022	3.71E-05
chr7:96104613	3.72E-05
chr7:108064767	3.72E-05
chr7:108065097	3.72E-05
chr10:126225823	3.73E-05
chr13:33205659	3.74E-05
chr13:33209637	3.74E-05
chr13:33212047	3.74E-05
chr3:176968069	3.74E-05
chr10:79925754	3.74E-05
chr10:79926700	3.74E-05
chr4:16039966	3.74E-05
chr4:16040094	3.74E-05
chr11:79616272	3.76E-05
chr10:128391896	3.76E-05
chr10:65136466	3.77E-05
chr7:96078564	3.78E-05
chr11:34677878	3.78E-05
chr11:34678928	3.78E-05
chr4:148103963	3.79E-05
chr11:34697807	3.80E-05
chr11:34701606	3.80E-05
chr3:108521217	3.81E-05
chr1:2883041	3.82E-05
chr2:830166	3.83E-05
chr4:16034720	3.85E-05
chr22:46998725	3.85E-05
chr13:49970938	3.88E-05
chr20:2354108	3.88E-05
chr20:2355436	3.88E-05
chr18:48166292	3.88E-05
chr18:48168259	3.88E-05
chr4:180731401	3.90E-05
chr16:19429241	3.90E-05
chr17:20179073	3.92E-05
chr5:104674096	3.93E-05
chr5:104675450	3.93E-05
chr5:171467304	3.94E-05
chr5:171467413	3.94E-05
chr12:59771369	3.94E-05
chr5:168172943	3.95E-05
chr4:143331514	3.96E-05
chr17:73025996	3.97E-05
chr8:131912567	3.97E-05
chr8:131915571	3.97E-05
chr12:114199839	3.97E-05
chr19:20132119	3.98E-05
chr21:27670546	4.00E-05
chr17:78257192	4.01E-05
chr14:42249591	4.01E-05
chr14:42249800	4.01E-05
chr13:49975699	4.02E-05
chr10:133961626	4.02E-05
chr20:2349390	4.04E-05
chr3:176976550	4.05E-05
chr3:176981404	4.05E-05
chr1:3217066	4.05E-05
chr5:110541252	4.06E-05
chr4:158693286	4.06E-05
chr5:2250309	4.08E-05
chr3:123648209	4.08E-05
chr3:123653636	4.08E-05
chr1:3223230	4.09E-05
chr7:26714523	4.09E-05
chr15:91089257	4.10E-05
chr1:14776117	4.11E-05
chr3:108532579	4.12E-05
chr1:31043625	4.13E-05
chr10:80715989	4.13E-05
chr10:80723382	4.13E-05
chr13:62754178	4.13E-05
chr18:64614527	4.13E-05
chr4:38757055	4.15E-05
chr4:38757058	4.15E-05
chr4:38757520	4.15E-05
chr3:123638272	4.15E-05
chr4:180725073	4.16E-05
chr4:180727287	4.16E-05
chr11:99769955	4.16E-05
chr11:99770124	4.16E-05
chr4:95667188	4.17E-05
chr9:77290848	4.19E-05
chr7:104411240	4.21E-05
chr7:104411900	4.21E-05
chr7:104418724	4.21E-05
chr7:104418951	4.21E-05
chr7:104419309	4.21E-05
chr7:104420591	4.21E-05
chr7:104420688	4.21E-05
chr18:75109492	4.21E-05
chr3:136432873	4.22E-05
chr3:176931927	4.23E-05
chr3:176932511	4.23E-05
chr19:22715257	4.23E-05
chr22:49062434	4.23E-05
chr11:79593691	4.25E-05
chr9:134921390	4.26E-05
chr21:15213556	4.27E-05
chr16:4139672	4.29E-05
chr13:67258722	4.29E-05
chr2:223823385	4.31E-05
chr12:120090981	4.31E-05
chr1:58918645	4.32E-05
chr1:58921505	4.32E-05
chr1:58921724	4.32E-05
chr13:96239805	4.32E-05
chr1:52443718	4.33E-05
chr1:52446317	4.33E-05
chr1:52451228	4.33E-05
chr1:52456786	4.33E-05
chr1:52456837	4.33E-05
chr1:52464597	4.33E-05
chr1:52466720	4.33E-05
chr1:52467543	4.33E-05
chr1:52476482	4.33E-05
chr1:52482206	4.33E-05
chr1:52490295	4.33E-05
chr1:52492651	4.33E-05
chr1:52493387	4.33E-05
chr1:52493597	4.33E-05
chr11:986568	4.33E-05
chr3:113300390	4.34E-05
chr3:69601480	4.34E-05
chr1:52281484	4.35E-05
chr1:52282592	4.35E-05
chr1:52283274	4.35E-05
chr1:52292916	4.35E-05
chr1:52312185	4.35E-05
chr1:52315917	4.35E-05
chr1:58926247	4.35E-05
chr7:17982557	4.35E-05
chr19:37323877	4.35E-05
chr8:20439516	4.36E-05
chr10:64861137	4.38E-05
chr4:95658711	4.40E-05
chr10:64852198	4.43E-05
chr13:93601561	4.44E-05
chr13:93603803	4.44E-05
chr1:45462927	4.45E-05
chr1:235145534	4.46E-05
chr14:65027352	4.47E-05
chr2:223821452	4.47E-05
chr8:1769441	4.47E-05
chr1:3215320	4.47E-05
chr12:111897662	4.49E-05
chr7:71466059	4.49E-05
chr2:7576466	4.50E-05
chr2:7576701	4.50E-05
chr10:64851056	4.50E-05
chr1:231973334	4.54E-05
chr8:29926268	4.56E-05
chr5:159785853	4.56E-05
chr8:28816194	4.57E-05
chr8:28805314	4.57E-05
chr12:111963570	4.58E-05
chr19:37376084	4.58E-05
chr3:36516754	4.58E-05
chr6:86062044	4.60E-05
chr12:120453875	4.61E-05
chr12:120456013	4.61E-05
chr12:120456918	4.61E-05
chr12:120460668	4.61E-05
chr12:120463513	4.61E-05
chr12:120469046	4.61E-05
chr12:120470336	4.61E-05
chr12:120471328	4.61E-05
chr12:120473812	4.61E-05
chr12:120474167	4.61E-05
chr12:120487929	4.61E-05
chr12:120489738	4.61E-05
chr12:120492269	4.61E-05
chr12:120493769	4.61E-05
chr12:120507518	4.61E-05
chr12:120509937	4.61E-05
chr12:120516525	4.61E-05
chr12:120524715	4.61E-05
chr12:120524716	4.61E-05
chr12:120528596	4.61E-05
chr3:176957698	4.63E-05
chr4:58134322	4.64E-05
chr10:64870350	4.64E-05
chr8:28721128	4.67E-05
chr6:152887219	4.67E-05
chr6:152888462	4.67E-05
chr6:152901602	4.67E-05
chr8:26925893	4.67E-05
chr19:40134558	4.68E-05
chr19:40150159	4.68E-05
chr8:26965083	4.68E-05
chr13:33208806	4.68E-05
chr2:7580204	4.68E-05
chr4:136689276	4.69E-05
chr19:37362818	4.69E-05
chr19:37367132	4.69E-05
chr8:131918428	4.70E-05
chr8:131919623	4.70E-05
chr8:40423028	4.71E-05
chr12:32809624	4.72E-05
chr19:47557971	4.73E-05
chr8:29910059	4.74E-05
chr1:231973922	4.77E-05
chr12:32808391	4.77E-05
chr4:155996615	4.77E-05
chr8:29909547	4.78E-05
chr17:20364552	4.78E-05
chr1:3227188	4.81E-05
chr4:114624625	4.83E-05
chr18:39407115	4.84E-05
chr10:5932187	4.84E-05
chr11:1015199	4.84E-05
chr1:89779051	4.85E-05
chr10:64860129	4.85E-05
chr2:223845942	4.86E-05
chr8:30055159	4.87E-05
chr8:30055492	4.87E-05
chr4:95664988	4.87E-05
chr12:125836809	4.87E-05
chr8:1767334	4.87E-05
chr7:105342787	4.87E-05
chr15:85228157	4.88E-05
chr4:72665892	4.89E-05
chr1:52668153	4.91E-05
chr1:52668164	4.91E-05
chr1:235145050	4.92E-05
chr1:235145429	4.92E-05
chr20:2356252	4.92E-05
chr20:2356449	4.92E-05
chr11:99880282	4.94E-05
chr10:64866889	4.94E-05
chr10:64868040	4.94E-05
chr3:123685069	4.94E-05
chr14:35406913	4.95E-05
chr5:104476957	4.97E-05
chr2:150977601	4.97E-05
chr22:28068380	4.97E-05
chr2:223820962	4.99E-05
chr3:189856161	4.99E-05
chr18:32626646	4.99E-05
chr18:39388163	4.99E-05
chr1:231972336	4.99E-05
chr1:231972370	4.99E-05
chr1:231973634	4.99E-05
chr4:136684440	4.99E-05
chr4:136692307	4.99E-05
chr4:136694683	4.99E-05
chr13:33065443	5.00E-05
chr1:229108137	5.01E-05
chr4:113584941	5.01E-05
chr10:5932475	5.02E-05
chr4:65986280	5.03E-05
chr9:77286876	5.03E-05
chr7:25881686	5.03E-05
chr9:89074675	5.06E-05
chr9:89075462	5.06E-05
chr9:89076069	5.06E-05
chr9:89076850	5.06E-05
chr9:89077112	5.06E-05
chr1:239149898	5.06E-05
chr20:58228491	5.07E-05
chr1:52674664	5.07E-05
chr1:52675219	5.07E-05
chr1:52680341	5.07E-05
chr1:52681783	5.07E-05
chr1:52682350	5.07E-05
chr1:52682869	5.07E-05
chr1:52684635	5.07E-05
chr1:52689953	5.07E-05
chr1:52696074	5.07E-05
chr1:52697728	5.07E-05
chr1:52705416	5.07E-05
chr1:52706835	5.07E-05
chr1:52721068	5.07E-05
chr1:52721371	5.07E-05
chr1:52722858	5.07E-05
chr1:52726303	5.07E-05
chr1:52727533	5.07E-05
chr1:52736183	5.07E-05
chr1:52740493	5.07E-05
chr1:52744432	5.07E-05
chr6:166358774	5.08E-05
chr3:106281747	5.09E-05
chr13:96236616	5.09E-05
chr16:59675571	5.10E-05
chr20:2351714	5.10E-05
chr5:2285368	5.10E-05
chr8:59451134	5.11E-05
chr8:59468031	5.11E-05
chr1:240305659	5.11E-05
chr3:12526296	5.11E-05
chr3:12639610	5.11E-05
chr3:12745194	5.11E-05
chr11:33711434	5.12E-05
chr10:79932559	5.14E-05
chr3:162481840	5.14E-05
chr2:821879	5.15E-05
chr2:822289	5.15E-05
chr2:223820529	5.16E-05
chr4:14875972	5.18E-05
chr4:14876114	5.18E-05
chr4:14876173	5.18E-05
chr11:1959707	5.18E-05
chr4:180745537	5.20E-05
chr4:180746842	5.20E-05
chr13:101595809	5.21E-05
chr4:143228536	5.22E-05
chr13:33206651	5.22E-05
chr14:42469066	5.23E-05
chr3:136659652	5.23E-05
chr9:10005423	5.24E-05
chr17:73063811	5.24E-05
chr2:219703017	5.25E-05
chr5:29606303	5.26E-05
chr18:13047983	5.26E-05
chr20:2347081	5.27E-05
chr3:113292744	5.28E-05
chr8:1778161	5.30E-05
chr5:134369840	5.30E-05
chr10:105477100	5.32E-05
chr13:96230279	5.33E-05
chr6:159421962	5.33E-05
chr2:7574792	5.34E-05
chr2:7575147	5.34E-05
chr2:7575187	5.34E-05
chr2:7575903	5.34E-05
chr20:30596218	5.36E-05
chr19:6990495	5.36E-05
chr5:161667119	5.37E-05
chr1:239156678	5.39E-05
chr1:239156895	5.39E-05
chr11:79607831	5.40E-05
chr8:26878612	5.40E-05
chr8:26891276	5.40E-05
chr9:89107752	5.41E-05
chr9:89109723	5.41E-05
chr8:28852354	5.41E-05
chr4:796308	5.42E-05
chr5:165412918	5.42E-05
chr7:37112526	5.42E-05
chr7:37112859	5.42E-05
chr4:154787076	5.42E-05
chr9:130096248	5.42E-05
chr20:57750478	5.43E-05
chr11:20507917	5.43E-05
chr11:20513184	5.43E-05
chr11:20523657	5.43E-05
chr11:20525196	5.43E-05
chr11:20527940	5.43E-05
chr11:20534263	5.43E-05
chr9:28139630	5.44E-05
chr1:14767853	5.44E-05
chr14:96513045	5.45E-05
chr6:114708219	5.46E-05
chr6:114708248	5.46E-05
chr6:114708653	5.46E-05
chr10:64868255	5.46E-05
chr10:64871859	5.47E-05
chr19:47031936	5.48E-05
chr6:152883943	5.52E-05
chr6:152885758	5.52E-05
chr1:231966935	5.53E-05
chr11:71853240	5.53E-05
chr12:59724798	5.53E-05
chr20:2348939	5.53E-05
chr13:33057345	5.53E-05
chr13:33058333	5.53E-05
chr13:33060570	5.53E-05
chr9:77283889	5.53E-05
chr6:12010820	5.54E-05
chr8:28711911	5.54E-05
chr6:160071652	5.56E-05
chr9:130096253	5.56E-05
chr13:34347974	5.58E-05
chr4:120923207	5.59E-05
chr4:120923703	5.59E-05
chr4:120928910	5.59E-05
chr4:120933760	5.59E-05
chr4:120934914	5.59E-05
chr3:108367099	5.61E-05
chr9:10006006	5.62E-05
chr10:114279055	5.62E-05
chr10:114282290	5.62E-05
chr15:49137961	5.64E-05
chr19:47036288	5.65E-05
chr11:63324356	5.65E-05
chr1:113021218	5.67E-05
chr13:62858358	5.69E-05
chr13:62859989	5.69E-05
chr13:101582465	5.69E-05
chr5:23072954	5.70E-05
chr5:23074680	5.70E-05
chr5:23076205	5.70E-05
chr11:63324307	5.70E-05
chr3:63615622	5.70E-05
chr1:52646808	5.71E-05
chr1:52648362	5.71E-05
chr1:52650781	5.71E-05
chr13:111951942	5.72E-05
chr1:180862170	5.73E-05
chr8:29929714	5.74E-05
chr3:176964130	5.75E-05
chr20:57729434	5.75E-05
chr22:39911144	5.75E-05
chr2:828743	5.77E-05
chr16:86827528	5.78E-05
chr4:5438129	5.78E-05
chr4:5438185	5.78E-05
chr1:2999492	5.80E-05
chr3:162462505	5.81E-05
chr8:70994532	5.82E-05
chr16:59670562	5.82E-05
chr16:59671019	5.82E-05
chr5:104729373	5.85E-05
chr5:104823306	5.85E-05
chr4:14877547	5.86E-05
chr9:9849056	5.87E-05
chr12:87541458	5.93E-05
chr1:3214992	5.94E-05
chr1:212421354	5.94E-05
chr11:99837826	5.96E-05
chr11:99839315	5.96E-05
chr11:99844476	5.96E-05
chr11:99844524	5.96E-05
chr11:99851340	5.96E-05
chr11:99851345	5.96E-05
chr11:99851521	5.96E-05
chr11:99853203	5.96E-05
chr11:99857066	5.96E-05
chr11:99860480	5.96E-05
chr11:99869983	5.96E-05
chr4:14876013	5.96E-05
chr8:29915576	5.97E-05
chr9:77476386	5.98E-05
chr4:165189081	5.98E-05
chr7:71465594	5.98E-05
chr7:42639388	5.99E-05
chr13:96263456	5.99E-05
chr12:32821706	5.99E-05
chr20:62270637	6.00E-05
chr4:113590457	6.01E-05
chr4:113590758	6.01E-05
chr15:98322520	6.01E-05
chr22:46998841	6.03E-05
chr3:113276732	6.05E-05
chr3:113285423	6.05E-05
chr15:63054069	6.06E-05
chr2:223832852	6.06E-05
chr1:52790742	6.07E-05
chr16:82858151	6.07E-05
chr22:44941848	6.09E-05
chr19:47035436	6.09E-05
chr19:47035481	6.09E-05
chr16:12657110	6.10E-05
chr15:58454980	6.12E-05
chr11:34741476	6.12E-05
chr19:47034078	6.13E-05
chr19:47034477	6.13E-05
chr19:47034623	6.13E-05
chr5:77936295	6.14E-05
chr4:152923822	6.15E-05
chr4:152926015	6.15E-05
chr4:152926338	6.15E-05
chr6:121185652	6.15E-05
chr17:15529536	6.16E-05
chr8:131911743	6.16E-05
chr8:29995918	6.16E-05
chr8:28726459	6.16E-05
chr8:85091666	6.17E-05
chr20:61402712	6.18E-05
chr2:223823141	6.18E-05
chr9:77465025	6.19E-05
chr9:9798092	6.19E-05
chr20:2352590	6.20E-05
chr9:133372875	6.20E-05
chr11:126909773	6.20E-05
chr11:126911042	6.20E-05
chr2:160090003	6.20E-05
chr7:26745464	6.21E-05
chr5:60912151	6.23E-05
chr19:6991767	6.23E-05
chr20:14045741	6.23E-05
chr4:136736793	6.25E-05
chr4:136737808	6.25E-05
chr8:1780343	6.25E-05
chr3:127033778	6.26E-05
chr9:10007472	6.26E-05
chr3:108360509	6.27E-05
chr3:123659810	6.27E-05
chr2:150942580	6.29E-05
chr5:91458689	6.29E-05
chr5:91475591	6.29E-05
chr8:123937858	6.30E-05
chr6:152284458	6.31E-05
chr13:108266612	6.32E-05
chr6:104437712	6.33E-05
chr1:82530312	6.35E-05
chr14:62331776	6.40E-05
chr14:62332417	6.40E-05
chr14:62336295	6.40E-05
chr7:18419126	6.41E-05
chr2:68025340	6.41E-05
chr16:59677837	6.42E-05
chr22:35167697	6.43E-05
chr8:130801030	6.43E-05
chr19:47036064	6.46E-05
chr13:49971400	6.47E-05
chr7:105347487	6.48E-05
chr13:62871436	6.48E-05
chr13:62871934	6.48E-05
chr13:62878679	6.48E-05
chr13:62885534	6.48E-05
chr13:62888681	6.48E-05
chr13:62888688	6.48E-05
chr4:37518464	6.49E-05
chr8:28784906	6.50E-05
chr8:28789333	6.50E-05
chr3:10238124	6.50E-05
chr5:20437531	6.51E-05
chr6:12008262	6.51E-05
chr12:133295353	6.51E-05
chr16:59692626	6.51E-05
chr17:20256382	6.54E-05
chr8:40656392	6.54E-05
chr3:117207727	6.55E-05
chr3:117209322	6.55E-05
chr6:22613747	6.56E-05
chr6:85837288	6.57E-05
chr7:93155833	6.58E-05
chr5:133425735	6.59E-05
chr11:126898083	6.61E-05
chr11:126899981	6.61E-05
chr11:126901479	6.61E-05
chr11:126904264	6.61E-05
chr11:126907038	6.61E-05
chr11:126907376	6.61E-05
chr3:12864786	6.61E-05
chr3:12865089	6.61E-05
chr3:12865282	6.61E-05
chr3:12865329	6.61E-05
chr3:12865617	6.61E-05
chr3:12865700	6.61E-05
chr10:64869239	6.65E-05
chr1:31042204	6.65E-05
chr5:29193219	6.65E-05
chr3:24263407	6.66E-05
chr13:33208172	6.66E-05
chr22:36355025	6.66E-05
chr8:91933144	6.66E-05
chr8:91934834	6.66E-05
chr8:91937609	6.66E-05
chr8:91942024	6.66E-05
chr5:29612576	6.68E-05
chr6:104435356	6.68E-05
chr6:104437080	6.68E-05
chr6:104437388	6.68E-05
chr6:104437476	6.68E-05
chr6:104437534	6.68E-05
chr8:40423029	6.70E-05
chr22:36669095	6.71E-05
chr7:21743298	6.71E-05
chr4:95654765	6.71E-05
chr9:134806361	6.72E-05
chr6:86060623	6.72E-05
chr6:86058574	6.74E-05
chr6:86060171	6.74E-05
chr6:86061420	6.74E-05
chr1:158658948	6.75E-05
chr1:211704865	6.75E-05
chr1:211705046	6.75E-05
chr1:211707447	6.75E-05
chr1:211707461	6.75E-05
chr1:211709056	6.75E-05
chr1:211711498	6.75E-05
chr1:211712172	6.75E-05
chr1:211714279	6.75E-05
chr1:211714628	6.75E-05
chr6:11986931	6.76E-05
chr8:130786854	6.78E-05
chr8:130787462	6.78E-05
chr14:96515379	6.78E-05
chr4:72655916	6.79E-05
chr4:72663118	6.79E-05
chr4:72695132	6.79E-05
chr10:64869730	6.80E-05
chr10:64869892	6.80E-05
chr19:47036828	6.80E-05
chr19:47037803	6.80E-05
chr3:10295828	6.81E-05
chr14:62318192	6.82E-05
chr12:89005401	6.82E-05
chr19:47021773	6.83E-05
chr13:108687847	6.83E-05
chr13:108689416	6.83E-05
chr13:108689843	6.83E-05
chr13:108690423	6.83E-05
chr13:108690505	6.83E-05
chr13:108691130	6.83E-05
chr13:108691652	6.83E-05
chr6:77215456	6.84E-05
chr12:133325150	6.86E-05
chr4:99873884	6.86E-05
chr13:33201966	6.88E-05
chr16:59690404	6.91E-05
chr5:29607239	6.92E-05
chr5:29610292	6.92E-05
chr5:29611165	6.92E-05
chr8:3639624	6.95E-05
chr4:16038752	6.96E-05
chr9:122227833	6.96E-05
chr9:122241970	6.96E-05
chr3:41507564	6.97E-05
chr3:41507742	6.97E-05
chr3:41507743	6.97E-05
chr7:105345544	6.97E-05
chr8:29914819	6.99E-05
chr8:29914948	6.99E-05
chr22:27752068	7.01E-05
chr22:27753147	7.01E-05
chr22:27753871	7.01E-05
chr22:27754041	7.01E-05
chr7:6676811	7.02E-05
chr6:86051876	7.02E-05
chr8:26883917	7.02E-05
chr10:79935824	7.03E-05
chr5:39439911	7.03E-05
chr8:1782760	7.05E-05
chr9:117015457	7.05E-05
chr8:126476873	7.06E-05
chr8:126477978	7.06E-05
chr11:78045819	7.07E-05
chr14:62337529	7.09E-05
chr9:134848815	7.12E-05
chr1:158148054	7.13E-05
chr18:74389635	7.13E-05
chr16:8546630	7.13E-05
chr5:53907581	7.14E-05
chr13:33233007	7.15E-05
chr6:44695058	7.15E-05
chr7:127842526	7.16E-05
chr12:48145368	7.17E-05
chr6:135059001	7.17E-05
chr6:135059007	7.17E-05
chr6:135060581	7.17E-05
chr7:147043894	7.17E-05
chr5:53511060	7.18E-05
chr11:7637223	7.20E-05
chr1:207006243	7.21E-05
chr3:189863687	7.21E-05
chr8:29905313	7.21E-05
chr9:9799476	7.23E-05
chr13:111957869	7.24E-05
chr8:28825678	7.24E-05
chr1:174076767	7.26E-05
chr10:69925123	7.26E-05
chr1:31038747	7.27E-05
chr1:31040408	7.27E-05
chr1:31040434	7.27E-05
chr1:31041837	7.27E-05
chr1:31041916	7.27E-05
chr1:31041973	7.27E-05
chr1:31042635	7.27E-05
chr1:31042640	7.27E-05
chr1:31042643	7.27E-05
chr1:31042955	7.27E-05
chr1:31043041	7.27E-05
chr1:31043044	7.27E-05
chr1:31043056	7.27E-05
chr1:31043210	7.27E-05
chr1:31043498	7.27E-05
chr6:169261476	7.27E-05
chr20:2349310	7.28E-05
chr14:35732070	7.29E-05
chr8:123932061	7.29E-05
chr20:19576069	7.30E-05
chr1:95834837	7.30E-05
chr18:13046145	7.30E-05
chr20:58238678	7.31E-05
chr20:58242813	7.31E-05
chr1:89795606	7.31E-05
chr8:40659526	7.32E-05
chr3:117217700	7.34E-05
chr3:12867935	7.34E-05
chr9:77466020	7.35E-05
chr9:3301801	7.35E-05
chr22:49059479	7.37E-05
chr9:122258135	7.38E-05
chr11:99204525	7.38E-05
chr11:99205461	7.38E-05
chr11:99206800	7.38E-05
chr5:60909926	7.38E-05
chr5:60910078	7.38E-05
chr6:85979229	7.38E-05
chr9:136228795	7.39E-05
chr6:114715463	7.39E-05
chr9:133450524	7.39E-05
chr5:91441804	7.40E-05
chr12:104867393	7.40E-05
chr3:113302118	7.40E-05
chr22:50491379	7.42E-05
chr4:99876579	7.42E-05
chr4:5430610	7.43E-05
chr4:5431171	7.43E-05
chr12:111887974	7.44E-05
chr1:52648307	7.44E-05
chr2:36449385	7.45E-05
chr2:36450714	7.45E-05
chr2:36451247	7.45E-05
chr6:152916571	7.45E-05
chr8:29995613	7.45E-05
chr8:30000210	7.45E-05
chr8:30001183	7.45E-05
chr8:30004826	7.45E-05
chr8:30009032	7.45E-05
chr8:30013572	7.45E-05
chr11:79616064	7.46E-05
chr6:139706621	7.46E-05
chr20:22310675	7.47E-05
chr15:58460033	7.51E-05
chr7:42620057	7.52E-05
chr7:42621671	7.52E-05
chr7:42629389	7.52E-05
chr7:42633381	7.52E-05
chr7:42637826	7.52E-05
chr7:42638343	7.52E-05
chr8:1776376	7.52E-05
chr8:32803573	7.52E-05
chr14:72307161	7.54E-05
chr2:210692570	7.58E-05
chr4:790683	7.58E-05
chr1:242739208	7.59E-05
chr6:168148794	7.60E-05
chr14:65661803	7.60E-05
chr7:9147179	7.61E-05
chr12:125123562	7.62E-05
chr12:120416670	7.62E-05
chr12:120430550	7.62E-05
chr12:120430607	7.62E-05
chr12:120432667	7.62E-05
chr12:120444170	7.62E-05
chr12:120466195	7.62E-05
chr12:120468005	7.62E-05
chr12:120478233	7.62E-05
chr12:120479563	7.62E-05
chr12:120484612	7.62E-05
chr12:120488959	7.62E-05
chr12:120507674	7.62E-05
chr12:120527123	7.62E-05
chr12:120527410	7.62E-05
chr12:120529190	7.62E-05
chr12:120533839	7.62E-05
chr12:120535954	7.62E-05
chr12:120536571	7.62E-05
chr12:120537094	7.62E-05
chr7:25880645	7.62E-05
chr4:12952803	7.63E-05
chr7:78379381	7.64E-05
chr1:156543857	7.65E-05
chr1:156544239	7.65E-05
chr1:156544670	7.65E-05
chr1:156546268	7.65E-05
chr6:86070352	7.65E-05
chr8:28706065	7.65E-05
chr10:79923646	7.65E-05
chr22:48112045	7.66E-05
chr11:7637389	7.66E-05
chr12:32807972	7.67E-05
chr10:84588349	7.67E-05
chr21:43164809	7.68E-05
chr1:52430853	7.68E-05
chr1:52426089	7.68E-05
chr8:1779979	7.68E-05
chr1:89751517	7.69E-05
chr13:33205934	7.70E-05
chr13:33207534	7.70E-05
chr13:33208566	7.70E-05
chr13:33209204	7.70E-05
chr13:33209715	7.70E-05
chr6:114714962	7.70E-05
chr4:5437760	7.70E-05
chr3:123635066	7.71E-05
chr8:140623648	7.72E-05
chr2:210694720	7.73E-05
chr1:239156403	7.74E-05
chr4:158691813	7.74E-05
chr10:64870704	7.74E-05
chr8:40658191	7.75E-05
chr8:40658668	7.75E-05
chr9:20089986	7.75E-05
chr15:64289528	7.75E-05
chr6:11683950	7.76E-05
chr4:5438328	7.77E-05
chr12:76015717	7.78E-05
chr20:2352930	7.79E-05
chr22:40013867	7.79E-05
chr2:68025394	7.80E-05
chr14:42479049	7.81E-05
chr8:32815042	7.82E-05
chr8:53124390	7.84E-05
chr4:158320061	7.84E-05
chr17:20353693	7.85E-05
chr13:33202915	7.87E-05
chr10:69921903	7.87E-05
chr10:69922446	7.87E-05
chr10:69922843	7.87E-05
chr10:69922987	7.87E-05
chr10:69923159	7.87E-05
chr10:69923345	7.87E-05
chr10:69924146	7.87E-05
chr10:69924903	7.87E-05
chr10:69925037	7.87E-05
chr9:77462560	7.88E-05
chr17:13960730	7.89E-05
chr6:160675778	7.89E-05
chr5:165342030	7.90E-05
chr11:90910760	7.90E-05
chr1:79057278	7.91E-05
chr5:160112493	7.91E-05
chr8:28709103	7.92E-05
chr6:114711584	7.92E-05
chr6:114714028	7.92E-05
chr6:114714093	7.92E-05
chr6:114715173	7.92E-05
chr6:114715495	7.92E-05
chr6:114715705	7.92E-05
chr22:36393380	7.93E-05
chr4:136698512	7.93E-05
chr3:106244995	7.93E-05
chr9:134861101	7.93E-05
chr2:210673445	7.94E-05
chr10:134914522	7.96E-05
chr5:28912665	7.98E-05
chr5:28912785	7.98E-05
chr9:9998892	7.98E-05
chr5:104489717	8.00E-05
chr13:104406029	8.02E-05
chr8:28701352	8.04E-05
chr8:28701731	8.04E-05
chr1:231973877	8.04E-05
chr9:125209018	8.05E-05
chr6:85924954	8.06E-05
chr11:99870552	8.06E-05
chr12:110683227	8.06E-05
chr11:10476919	8.06E-05
chr8:10588252	8.06E-05
chr8:40648630	8.06E-05
chr8:40649201	8.06E-05
chr4:778599	8.07E-05
chr9:36872314	8.08E-05
chr20:2347064	8.08E-05
chr5:20441042	8.09E-05
chr4:180745168	8.10E-05
chr2:219709246	8.11E-05
chr2:219709247	8.11E-05
chr8:13738853	8.13E-05
chr20:57742483	8.14E-05
chr20:57743287	8.14E-05
chr20:57743335	8.14E-05
chr20:57748963	8.14E-05
chr20:57749391	8.14E-05
chr20:57750274	8.14E-05
chr20:57750488	8.14E-05
chr20:57750996	8.14E-05
chr20:57751948	8.14E-05
chr20:57753203	8.14E-05
chr20:57754390	8.14E-05
chr20:57755060	8.14E-05
chr20:57756492	8.14E-05
chr1:82557864	8.14E-05
chr7:37243533	8.14E-05
chr7:37286419	8.14E-05
chr7:37302923	8.14E-05
chr7:37343830	8.14E-05
chr1:55529187	8.16E-05
chr8:130785988	8.17E-05
chr8:130792070	8.17E-05
chr8:130805385	8.17E-05
chr8:130812225	8.17E-05
chr8:130812253	8.17E-05
chr8:142410380	8.18E-05
chr7:42640932	8.18E-05
chr3:33977390	8.21E-05
chr10:69921335	8.21E-05
chr7:24339369	8.21E-05
chr13:33140797	8.23E-05
chr13:96221615	8.23E-05
chr22:28070326	8.25E-05
chr4:106887305	8.25E-05
chr6:11667107	8.26E-05
chr2:838674	8.28E-05
chr10:46319822	8.29E-05
chr22:28036672	8.30E-05
chr12:133288482	8.32E-05
chr3:10219729	8.32E-05
chr1:212446774	8.32E-05
chr1:190902301	8.32E-05
chr1:89779655	8.34E-05
chr14:42532387	8.34E-05
chr11:78021421	8.36E-05
chr12:120690511	8.37E-05
chr10:79931188	8.37E-05
chr10:79931884	8.37E-05
chr10:79933314	8.37E-05
chr5:23074432	8.37E-05
chr5:113981697	8.41E-05
chr8:59255807	8.42E-05
chr13:33042870	8.42E-05
chr13:33047815	8.42E-05
chr13:33047990	8.42E-05
chr20:57684866	8.43E-05
chr19:44922009	8.46E-05
chr21:21773792	8.48E-05
chr13:33244075	8.48E-05
chr9:113042775	8.51E-05
chr8:121827450	8.52E-05
chr7:23930662	8.53E-05
chr14:35746750	8.54E-05
chr5:28967537	8.54E-05
chr14:42468448	8.55E-05
chr6:104435635	8.58E-05
chr13:33292292	8.59E-05
chr18:12869064	8.59E-05
chr18:12869065	8.59E-05
chr6:114679733	8.59E-05
chr14:62337104	8.60E-05
chr4:183860523	8.61E-05
chr4:783194	8.62E-05
chr4:180744856	8.62E-05
chr15:26508270	8.63E-05
chr7:41243256	8.63E-05
chr7:41243259	8.63E-05
chr14:42247371	8.64E-05
chr14:42249282	8.64E-05
chr6:110263855	8.64E-05
chr6:114712023	8.64E-05
chr16:4106786	8.65E-05
chr9:77281536	8.65E-05
chr10:69926594	8.68E-05
chr10:69926610	8.68E-05
chr10:69927518	8.68E-05
chr10:69927932	8.68E-05
chr4:165182205	8.69E-05
chr13:60439073	8.69E-05
chr4:12918416	8.69E-05
chr20:2351308	8.70E-05
chr1:235145989	8.70E-05
chr5:20742615	8.70E-05
chr5:20742648	8.70E-05
chr5:20745228	8.70E-05
chr5:20745282	8.70E-05
chr5:20746360	8.70E-05
chr5:20748040	8.70E-05
chr5:20797217	8.70E-05
chr5:20820579	8.70E-05
chr5:20823036	8.70E-05
chr3:127065402	8.71E-05
chr13:33039231	8.72E-05
chr7:23910612	8.72E-05
chr21:14883172	8.72E-05
chr21:14885854	8.72E-05
chr21:14886146	8.72E-05
chr12:114244806	8.73E-05
chr14:42525361	8.74E-05
chr14:35765525	8.76E-05
chr2:31198043	8.76E-05
chr7:147044610	8.77E-05
chr10:64862314	8.77E-05
chr10:64862962	8.77E-05
chr7:47727563	8.79E-05
chr14:65219677	8.79E-05
chr11:126915498	8.81E-05
chr11:126916932	8.81E-05
chr1:14771897	8.81E-05
chr1:14772014	8.81E-05
chr1:14772261	8.81E-05
chr11:79605949	8.82E-05
chr14:26534808	8.83E-05
chr20:2350608	8.83E-05
chr18:48150995	8.83E-05
chr7:37109841	8.84E-05
chr15:81363905	8.87E-05
chr4:38755650	8.88E-05
chr22:36355358	8.88E-05
chr7:18413546	8.91E-05
chr7:18419313	8.91E-05
chr7:18427998	8.91E-05
chr7:18428928	8.91E-05
chr7:27335042	8.92E-05
chr8:40653955	8.93E-05
chr6:114711373	8.94E-05
chr6:114711999	8.94E-05
chr6:114712415	8.94E-05
chr6:114713564	8.94E-05
chr7:144199428	8.94E-05
chr20:13084945	8.99E-05
chr14:42470599	9.01E-05
chr18:47253347	9.01E-05
chr7:17972885	9.01E-05
chr14:96508777	9.02E-05
chr14:35743414	9.03E-05
chr17:19706791	9.04E-05
chr17:19715582	9.04E-05
chr17:19784826	9.04E-05
chr2:21291859	9.05E-05
chr7:108064329	9.06E-05
chr8:29905826	9.06E-05
chr8:29907097	9.06E-05
chr1:89750120	9.09E-05
chr6:145141365	9.11E-05
chr3:11046273	9.13E-05
chr22:27757114	9.13E-05
chr13:33252180	9.14E-05
chr13:33261545	9.14E-05
chr8:131922223	9.19E-05
chr8:131924179	9.19E-05
chr13:33101817	9.21E-05
chr7:43158039	9.24E-05
chr16:19488434	9.26E-05
chr16:59681000	9.26E-05
chr16:59686386	9.26E-05
chr20:62173562	9.27E-05
chr15:49124206	9.28E-05
chr3:183520115	9.30E-05
chr3:183535985	9.30E-05
chr13:62683512	9.30E-05
chr5:28941771	9.30E-05
chr5:28954769	9.30E-05
chr1:55687247	9.30E-05
chr5:79111606	9.31E-05
chr10:15085709	9.32E-05
chr11:87949113	9.33E-05
chr14:65034962	9.34E-05
chr13:62771981	9.35E-05
chr13:62784399	9.35E-05
chr13:62785167	9.35E-05
chr13:62785889	9.35E-05
chr13:62786718	9.35E-05
chr13:62787889	9.35E-05
chr13:62794914	9.35E-05
chr13:62796120	9.35E-05
chr13:62797649	9.35E-05
chr13:62799589	9.35E-05
chr13:62800492	9.35E-05
chr13:62803042	9.35E-05
chr13:62804035	9.35E-05
chr13:62807450	9.35E-05
chr13:62810168	9.35E-05
chr13:62813577	9.35E-05
chr13:62814250	9.35E-05
chr13:62827767	9.35E-05
chr13:62831748	9.35E-05
chr13:62840319	9.35E-05
chr13:62846905	9.35E-05
chr13:62847617	9.35E-05
chr13:62857289	9.35E-05
chr4:123782568	9.38E-05
chr12:46707630	9.39E-05
chr18:2515239	9.45E-05
chr3:113283278	9.45E-05
chr18:56215191	9.46E-05
chr7:127842809	9.49E-05
chr12:132916942	9.50E-05
chr12:112645401	9.50E-05
chr1:206811131	9.50E-05
chr1:206811471	9.50E-05
chr1:206817364	9.50E-05
chr18:13093521	9.51E-05
chr4:136739608	9.51E-05
chr6:139705999	9.51E-05
chr4:136739694	9.52E-05
chr4:136739700	9.52E-05
chr14:62309118	9.53E-05
chr14:35760054	9.54E-05
chr13:33143248	9.54E-05
chr13:33145995	9.54E-05
chr5:60904561	9.54E-05
chr13:33188551	9.55E-05
chr13:33190870	9.55E-05
chr4:99802070	9.57E-05
chr4:99829966	9.57E-05
chr4:99836810	9.57E-05
chr4:99843113	9.57E-05
chr4:99848679	9.57E-05
chr17:6679515	9.60E-05
chr18:25585283	9.65E-05
chr22:27748393	9.65E-05
chr16:59687468	9.67E-05
chr15:64931504	9.68E-05
chr8:142534778	9.70E-05
chr2:133782974	9.71E-05
chr6:85857457	9.72E-05
chr6:104437271	9.74E-05
chr9:107691859	9.75E-05
chr1:231948939	9.75E-05
chr16:19519911	9.76E-05
chr13:33232435	9.76E-05
chr13:33238551	9.76E-05
chr13:33243539	9.76E-05
chr13:33267843	9.76E-05
chr13:33284645	9.76E-05
chr13:33070506	9.78E-05
chr5:91590029	9.79E-05
chr5:91616919	9.79E-05
chr16:59680781	9.80E-05
chr16:59682873	9.80E-05
chr19:37372086	9.80E-05
chr16:86828000	9.81E-05
chr7:5620525	9.82E-05
chr5:29602383	9.87E-05
chr5:29604585	9.87E-05
chr5:29605430	9.87E-05
chr4:120902522	9.87E-05
chr4:120911311	9.87E-05
chr4:120917345	9.87E-05
chr4:120920561	9.87E-05
chr7:78364688	9.87E-05
chr4:16063845	9.88E-05
chr19:23762179	9.90E-05
chr7:42653171	9.92E-05
chr5:31810665	9.94E-05
chr12:132918981	9.96E-05
chr7:51817947	9.96E-05
chr20:57650146	9.97E-05
chr2:88415678	9.98E-05
chr4:39651894	9.98E-05
chr4:39655745	9.98E-05
chr4:39662888	9.98E-05
chr5:15615727	9.99E-05
chr14:42478818	9.99E-05
chr22:34744905	1.00E-04
chr22:34750226	1.00E-04
chr22:34750703	1.00E-04
chr4:136742846	0.0001001
chr6:161936834	0.0001002
chr7:5478909	0.0001002
chr7:15655063	0.0001002
chr13:33196376	0.0001004
chr3:52909794	0.0001005
chr3:52916676	0.0001005
chr5:104829097	0.0001005
chr7:132800527	0.0001005
chr21:40509892	0.0001005
chr1:4737650	0.0001007
chr6:169266195	0.0001008
chr15:86599160	0.0001009
chr3:59371087	0.000101
chr17:62044714	0.0001011
chr4:791891	0.0001013
chr22:27737024	0.0001013
chr4:31194261	0.0001015
chr4:172388039	0.0001017
chr2:171965030	0.0001018
chr2:171965153	0.0001018
chr2:46071719	0.0001019
chr3:178295015	0.0001019
chr3:178295932	0.0001019
chr4:189517049	0.0001019
chr3:176934267	0.0001021
chr12:120029538	0.0001021
chr4:180755521	0.0001022
chr7:15654614	0.0001023
chr8:142937636	0.0001023
chr8:142415283	0.0001024
chr4:164472678	0.0001025
chr4:183864098	0.0001025
chr20:57735448	0.0001025
chr3:10292140	0.0001026
chr4:78068598	0.0001028
chr18:32622168	0.0001028
chr20:13086011	0.0001028
chr13:33362117	0.0001029
chr10:64854103	0.000103
chr8:41369942	0.0001031
chr12:2441326	0.0001031
chr13:62890610	0.0001031
chr13:62896289	0.0001031
chr13:62898849	0.0001031
chr13:62900358	0.0001031
chr13:62902851	0.0001031
chr2:223847586	0.0001038
chr4:135473490	0.0001038
chr11:79603029	0.0001038
chr15:65267757	0.0001039
chr10:84587947	0.000104
chr1:40428278	0.0001041
chr9:130093904	0.0001041
chr22:27736768	0.0001041
chr4:180751669	0.0001043
chr4:180752135	0.0001043
chr4:180753278	0.0001043
chr5:8271660	0.0001043
chr5:8272667	0.0001043
chr4:114615486	0.0001044
chr4:114643877	0.0001044
chr11:126908617	0.0001045
chr13:33227398	0.0001046
chr3:37672507	0.0001048
chr5:29283857	0.0001048
chr5:29285943	0.0001048
chr5:29295837	0.0001048
chr3:189894832	0.0001051
chr16:59679608	0.0001051
chr16:59682898	0.0001051
chr16:59685254	0.0001051
chr16:59685576	0.0001051
chr16:59685692	0.0001051
chr16:59686526	0.0001051
chr4:133918326	0.0001052
chr6:126451725	0.0001053
chr8:121835112	0.0001053
chr14:35730799	0.0001053
chr12:30020529	0.0001054
chr12:30026008	0.0001054
chr1:46657220	0.0001055
chr3:59371647	0.0001057
chr3:176967114	0.0001057
chr5:96236856	0.0001057
chr1:46291790	0.0001058
chr20:58231127	0.0001058
chr20:58233271	0.0001058
chr12:20996979	0.0001059
chr18:4152741	0.0001059
chr13:33122795	0.0001063
chr13:33123928	0.0001063
chr13:80837976	0.0001063
chr2:46122054	0.0001065
chr19:56247626	0.0001065
chr1:208613286	0.0001066
chr17:64855968	0.0001066
chr19:37358974	0.0001066
chr3:127066325	0.000107
chr9:77482769	0.0001071
chr11:26641306	0.0001071
chr11:26645708	0.0001071
chr1:14771996	0.0001073
chr22:36374865	0.0001073
chr22:36389393	0.0001073
chr6:157440436	0.0001074
chr12:120171995	0.0001074
chr12:120174592	0.0001074
chr12:120175330	0.0001074
chr12:120182081	0.0001074
chr12:120183607	0.0001074
chr5:142651518	0.0001077
chr6:11665519	0.0001079
chr9:10001258	0.0001081
chr20:57757002	0.0001081
chr20:57757760	0.0001081
chr5:28977674	0.0001082
chr5:28993285	0.0001082
chr5:28994334	0.0001082
chr17:27417209	0.0001082
chr21:24838411	0.0001083
chr4:54819662	0.0001085
chr13:33215632	0.0001085
chr17:10009702	0.0001085
chr6:86053710	0.0001086
chr7:71452378	0.0001086
chr7:71452384	0.0001086
chr15:82207608	0.0001086
chr1:229090462	0.0001087
chr3:123678483	0.0001087
chr22:27737254	0.0001087
chr22:27737574	0.0001087
chr2:120640428	0.0001089
chr6:11687571	0.0001089
chr6:11688602	0.0001089
chr6:11693048	0.0001089
chr6:152892539	0.0001089
chr4:157089878	0.000109
chr8:53143553	0.000109
chr8:53143797	0.000109
chr8:53147255	0.000109
chr8:53148157	0.000109
chr9:77281157	0.000109
chr18:7337776	0.000109
chr8:85307544	0.0001091
chr14:42466574	0.0001091
chr12:120162617	0.0001092
chr14:42521704	0.0001092
chr8:140632050	0.0001093
chr10:133959695	0.0001093
chr12:103824288	0.0001093
chr3:12862594	0.0001094
chr1:3214102	0.0001096
chr7:83110093	0.0001096
chr7:83110218	0.0001096
chr7:83110729	0.0001096
chr7:83113065	0.0001096
chr14:76876100	0.0001097
chr11:87843944	0.0001098
chr8:26873739	0.0001099
chr8:26874467	0.0001099
chr15:64515653	0.0001101
chr6:114685875	0.0001102
chr7:144196098	0.0001102
chr20:14364037	0.0001102
chr20:14366896	0.0001102
chr1:231965348	0.0001103
chr22:46968056	0.0001103
chr3:10226144	0.0001104
chr12:32808805	0.0001104
chr12:32809540	0.0001104
chr12:32810265	0.0001104
chr12:32810721	0.0001104
chr1:19300355	0.0001105
chr17:6680048	0.0001105
chr18:75104361	0.0001106
chr5:104535261	0.0001107
chr9:90171423	0.000111
chr7:93182875	0.0001111
chr7:93183163	0.0001111
chr7:93183990	0.0001111
chr7:93186244	0.0001111
chr9:125201307	0.0001112
chr9:125201546	0.0001112
[truncated: 387,794 more rows]
